# Supplementary material for: Deep self-supervised learning for biosynthetic gene cluster detection and product classification
Source: PLoS Comput Biol. 2023 May 23;19(5):e1011162. doi: 10.1371/journal.pcbi.1011162 (PMC10241353; doi:10.1371/journal.pcbi.1011162)
Supplement: S1 Table — (XLSX) [file pcbi.1011162.s002.xlsx]

## Sheet: S1 Table
	ESM-1b-finetuned			ESM-1b-frozen			random
	AUROC	precision	recall	AUROC	precision	recall	AUROC	precision	recall
polyketide	0.885	0.746	0.849	0.883	0.831	0.799	0.898	0.823	0.814
NRP	0.886	0.74	0.722	0.881	0.687	0.827	0.887	0.769	0.698
RiPP	0.96	0.645	0.88	0.95	0.552	0.875	0.95	0.558	0.865
saccharide	0.772	0.571	0.022	0.752	0.5	0.028	0.726	0	0
other	0.754	0.324	0.343	0.733	0.284	0.371	0.75	0.298	0.4
terpene	0.854	0.562	0.417	0.762	0.691	0.317	0.848	0.52	0.425
alkaloid	0.763	0.091	0.051	0.817	0.2	0.077	0.807	0.444	0.103
average	0.839	0.526	0.469	0.825	0.547	0.451	0.837	0.487	0.472
